# Supplementary material for: New Insights into the Microbiota of the Svalbard Reindeer Rangifer tarandus platyrhynchus
Source: Front Microbiol. 2016 Feb 23;7:170. doi: 10.3389/fmicb.2016.00170 (PMC4763015; doi:10.3389/fmicb.2016.00170)
Supplement: Supplementary Table 1 — Detailed taxonomic analysis on different ranks in the tested feces samples. Table shows the relative abundance of bacterial 16S rDNA sequences for each tested individual R1–R10, at different taxonomic levels. [file DataSheet1.xlsx]

## Sheet: Reindeer R1-R10
Kingdom	Phylum	Class	Order	Familly	Genus	Species	R1	R2	R3	R4	R5	R6	R7	R8	R9	R10
Bacteria	Actinobacteria	Acidimicrobiia	Acidimicrobiales	Microthrixaceae	[unassigned Microthrixaceae]		0	0	0	0	0	0	4.55228e-05	4.55228e-05	0	0
Bacteria	Actinobacteria	Actinobacteria	Actinomycetales	Cellulomonadaceae	[unassigned Cellulomonadaceae]		0	0	0	0	0	0	0	0	3.31587e-05	0
Bacteria	Actinobacteria	Actinobacteria	Actinomycetales	Dermacoccaceae	Dermacoccus		0	0	0	0	0	0	4.55228e-05	4.55228e-05	0	0
Bacteria	Actinobacteria	Actinobacteria	Actinomycetales	Frankiaceae	[unassigned Frankiaceae]		0	0	2.86205e-05	0	0	0	4.55228e-05	4.55228e-05	0	0
Bacteria	Actinobacteria	Actinobacteria	Actinomycetales	Intrasporangiaceae	[unassigned Intrasporangiaceae]		0	0	0	0	0	4.44454e-05	0	0	0	0
Bacteria	Actinobacteria	Actinobacteria	Actinomycetales	Microbacteriaceae	[unassigned Microbacteriaceae]		8.68018e-05	0	0	0	0	2.22227e-05	0.000273137	0.000273137	0.00155846	0
Bacteria	Actinobacteria	Actinobacteria	Actinomycetales	Microbacteriaceae	Cryobacterium	psychrophilum	0	0	0	0	0	0	0	0	3.31587e-05	0
Bacteria	Actinobacteria	Actinobacteria	Actinomycetales	Microbacteriaceae	Cryocola		0	0	0	0	0	0	9.10457e-05	9.10457e-05	0.000364746	0
Bacteria	Actinobacteria	Actinobacteria	Actinomycetales	Microbacteriaceae	Curtobacterium		0	0	2.86205e-05	0	0	0	0	0	9.94761e-05	0
Bacteria	Actinobacteria	Actinobacteria	Actinomycetales	Microbacteriaceae	Microbacterium		0	2.80852e-05	0.000114482	0	1.86254e-05	0	0.000136568	0.000136568	0	0
Bacteria	Actinobacteria	Actinobacteria	Actinomycetales	Microbacteriaceae	Mycetocola		4.34009e-05	5.61703e-05	8.58615e-05	0	0	4.44454e-05	0.00186644	0.00186644	0.00782545	2.04641e-05
Bacteria	Actinobacteria	Actinobacteria	Actinomycetales	Microbacteriaceae	Rathayibacter	caricis	0	0	0	0	0	0	4.55228e-05	4.55228e-05	0	0
Bacteria	Actinobacteria	Actinobacteria	Actinomycetales	Microbacteriaceae	Salinibacterium		4.34009e-05	0	0	0	0	0	0.000273137	0.000273137	0.000928444	0
Bacteria	Actinobacteria	Actinobacteria	Actinomycetales	Microbacteriaceae	Salinibacterium	amurskyense	0	0	0	0	0	0	0	0	0	0
Bacteria	Actinobacteria	Actinobacteria	Actinomycetales	Micrococcaceae	[unassigned Micrococcaceae]		0	0	0	0	0	4.44454e-05	0.00113807	0.00113807	0.0019232	0
Bacteria	Actinobacteria	Actinobacteria	Actinomycetales	Micrococcaceae	Arthrobacter		0	0	0	0	0	2.22227e-05	0.000500751	0.000500751	0.000994761	0
Bacteria	Actinobacteria	Actinobacteria	Actinomycetales	Micrococcaceae	Kocuria	palustris	0	0	0	0	0	0	4.55228e-05	4.55228e-05	0.00026527	0
Bacteria	Actinobacteria	Actinobacteria	Actinomycetales	Micrococcaceae	Kocuria	rhizophila	0	0	0	0	0	0	0.000136568	0.000136568	0.000165793	0
Bacteria	Actinobacteria	Actinobacteria	Actinomycetales	Micromonosporaceae	Couchioplanes		4.34009e-05	0	0	0	1.86254e-05	0	0	0	0	2.04641e-05
Bacteria	Actinobacteria	Actinobacteria	Actinomycetales	Mycobacteriaceae	Mycobacterium		0	2.80852e-05	5.7241e-05	0	1.86254e-05	2.22227e-05	9.10457e-05	9.10457e-05	3.31587e-05	0
Bacteria	Actinobacteria	Actinobacteria	Actinomycetales	Nakamurellaceae	[unassigned Nakamurellaceae]		0	5.61703e-05	2.86205e-05	0	0	0.000111114	0.00031866	0.00031866	3.31587e-05	0
Bacteria	Actinobacteria	Actinobacteria	Actinomycetales	Nocardiaceae	[unassigned Nocardiaceae]		0	0	0	0	0	2.22227e-05	4.55228e-05	4.55228e-05	3.31587e-05	0
Bacteria	Actinobacteria	Actinobacteria	Actinomycetales	Nocardiaceae	Rhodococcus	fascians	0	0	0	0	0	0	4.55228e-05	4.55228e-05	0	0
Bacteria	Actinobacteria	Actinobacteria	Actinomycetales	Nocardioidaceae	[unassigned Nocardiaceae]		0	2.80852e-05	2.86205e-05	2.72784e-05	0	2.22227e-05	4.55228e-05	4.55228e-05	0.000165793	2.04641e-05
Bacteria	Actinobacteria	Actinobacteria	Actinomycetales	Nocardioidaceae	Aeromicrobium		0	0	0	0	0	0	9.10457e-05	9.10457e-05	0.000232111	0
Bacteria	Actinobacteria	Actinobacteria	Actinomycetales	Promicromonosporaceae	[unassigned Promicromonosporaceae]		4.34009e-05	2.80852e-05	0.000171723	0	1.86254e-05	2.22227e-05	0.00136568	0.00136568	0.00878705	0
Bacteria	Actinobacteria	Actinobacteria	Actinomycetales	Promicromonosporaceae	Xylanimicrobium		0	0	0	0	0	0	0	0	6.63174e-05	0
Bacteria	Actinobacteria	Actinobacteria	Actinomycetales	Propionibacteriaceae	[unassigned Propionibacteriaceae]		0	0	2.86205e-05	0	0	0	9.10457e-05	9.10457e-05	0	0
Bacteria	Actinobacteria	Actinobacteria	Actinomycetales	Pseudonocardiaceae	Pseudonocardia		4.34009e-05	0	0	0	1.86254e-05	0	4.55228e-05	4.55228e-05	0	0
Bacteria	Actinobacteria	Actinobacteria	Actinomycetales	Sanguibacteraceae	[unassigned Sanguibacteraceae]		0	0	0	0	0	0	0	0	6.63174e-05	0
Bacteria	Actinobacteria	Actinobacteria	Actinomycetales	Sanguibacteraceae	Sanguibacter		4.34009e-05	0	5.7241e-05	0	0	0	4.55228e-05	4.55228e-05	0.00135951	0
Bacteria	Actinobacteria	Actinobacteria	Actinomycetales	Thermomonosporaceae	Actinomadura	vinacea	0	0	0	0	0	0	0	0	0	0
Bacteria	Actinobacteria	Actinobacteria	Actinomycetales	Williamsiaceae	Williamsia		0	0	0	0	0	0	4.55228e-05	4.55228e-05	0	0
Bacteria	Actinobacteria	Actinobacteria	Bifidobacteriales	Bifidobacteriaceae	Bifidobacterium		0	2.80852e-05	0	0	0	0	0	0	0	0
Bacteria	Actinobacteria	Coriobacteriia	Coriobacteriales	Coriobacteriaceae	[unassigned Coriobacteriaceae]		0.000347207	0.000168511	0.00194619	0.000409176	0.000335258	0.000311118	0.00277689	0.00277689	0.000198952	0.000225105
Bacteria	Actinobacteria	Coriobacteriia	Coriobacteriales	Coriobacteriaceae	Atopobium		0	0	5.7241e-05	2.72784e-05	0	2.22227e-05	4.55228e-05	4.55228e-05	0	4.09283e-05
Bacteria	Actinobacteria	Thermoleophilia	Solirubrobacterales	[unassigned Solirubrobacterales]			0	2.80852e-05	5.7241e-05	0	0	0	9.10457e-05	9.10457e-05	0	0
Bacteria	Actinobacteria	Thermoleophilia	Solirubrobacterales	Patulibacteraceae	[unassigned Patulibacteraceae]		0	0	2.86205e-05	0	0	0	0	0	0	0
Bacteria	Bacteroidetes	Bacteroidia	Bacteroidales	[unassigned Bacteroidales]			0.0183152	0.0550188	0.0817974	0.0762978	0.0696219	0.0286229	0.0172987	0.0172987	0.0364746	0.0321082
Bacteria	Bacteroidetes	Bacteroidia	Bacteroidales	Bacteroidaceae	[unassigned Bacteroidaceae]		0.0116748	0.0126102	0.0833429	0.0121935	0.0155522	0.0112447	0.0025948	0.0025948	0.0129651	0.0173945
Bacteria	Bacteroidetes	Bacteroidia	Bacteroidales	Bacteroidaceae	5-7N15		0.312834	0.327304	0.229393	0.251207	0.29309	0.345563	0.449629	0.449629	0.399861	0.309909
Bacteria	Bacteroidetes	Bacteroidia	Bacteroidales	Bacteroidaceae	Bacteroides		0.000130203	0.000112341	0.000114482	0.000109114	0.000223505	8.88909e-05	9.10457e-05	9.10457e-05	0.000132635	4.09283e-05
Bacteria	Bacteroidetes	Bacteroidia	Bacteroidales	Bacteroidaceae	Bacteroides	acidifaciens	0	0	2.86205e-05	0	0	0	0	0	0	0
Bacteria	Bacteroidetes	Bacteroidia	Bacteroidales	Bacteroidaceae	Bacteroides	ovatus	4.34009e-05	0	0	0	0	0	0	0	0	0
Bacteria	Bacteroidetes	Bacteroidia	Bacteroidales	Prevotellaceae	Prevotella		0	0	2.86205e-05	0	1.86254e-05	0	9.10457e-05	9.10457e-05	0	0
Bacteria	Bacteroidetes	Bacteroidia	Bacteroidales	RF16			4.34009e-05	0	0	0	0	0	4.55228e-05	4.55228e-05	0	0
Bacteria	Bacteroidetes	Bacteroidia	Bacteroidales	Rikenellaceae	[unassigned Rikenellaceae]		0.000130203	0.000393192	8.58615e-05	0.000654682	0.00305457	0.000688904	0.000182091	0.000182091	0.00076265	0.00358122
Bacteria	Bacteroidetes	Bacteroidia	Bacteroidales	S24-7			0.000694414	0.00126383	0.0033486	0.00461005	0.00171354	0.00135559	0.00150225	0.00150225	0.00145898	6.13924e-05
Bacteria	Bacteroidetes	Bacteroidia	Bacteroidales	[Barnesiellaceae]	[unassigned Barnesiellaceae]		0.000868018	0.000702129	0.0011162	0.00144576	0.00020488	0.000866686	0	0	0.00145898	0.00302869
Bacteria	Bacteroidetes	Bacteroidia	Bacteroidales	[Odoribacteraceae]	Butyricimonas		0.000824617	0.000533618	0.000543789	0.0020186	0.000242131	0.000800018	9.10457e-05	9.10457e-05	0.0011274	0.00145295
Bacteria	Bacteroidetes	Cytophagia	Cytophagales	Cytophagaceae	Dyadobacter		0	0	0	0	0	0	0	0	3.31587e-05	0
Bacteria	Bacteroidetes	Cytophagia	Cytophagales	Cytophagaceae	Hymenobacter		0	0	0	0	0	0	4.55228e-05	4.55228e-05	0	0
Bacteria	Bacteroidetes	Flavobacteriia	Flavobacteriales	Flavobacteriaceae	Flavobacterium	succinicans	0	8.42555e-05	0	0	0	0	0	0	0	0
Bacteria	Bacteroidetes	Flavobacteriia	Flavobacteriales	[Weeksellaceae]	Chryseobacterium		0	0	0	0	0	0	4.55228e-05	4.55228e-05	0.000132635	0
Bacteria	Bacteroidetes	Sphingobacteriia	Sphingobacteriales	Sphingobacteriaceae	Pedobacter		0	0	0	0	0	0	0	0	9.94761e-05	0
Bacteria	Chloroflexi	Ktedonobacteria	Ktedonobacterales	Ktedonobacteraceae	[unassigned Ktedonobacteraceae]		0	0	0	0	0	0	4.55228e-05	4.55228e-05	0	0
Bacteria	Chloroflexi	Thermomicrobia	JG30-KF-CM45				0	0	5.7241e-05	0	0	2.22227e-05	0	0	0	0
Bacteria	Cyanobacteria	4C0d-2	YS2				0.0048175	0.00224681	0.0263309	0.0178128	0.0284969	0.00435565	0.0035963	0.0035963	0.000563698	0.0101502
Bacteria	Cyanobacteria	Chloroplast	Chlorophyta	[unassigned Chlorophyta]			4.34009e-05	8.42555e-05	0.000286205	2.72784e-05	0.000130378	0	0.000546274	0.000546274	0	4.09283e-05
Bacteria	Cyanobacteria	Chloroplast	Chlorophyta	Trebouxiophyceae	[unassigned Trebouxiophyceae]		0	0	5.7241e-05	0	1.86254e-05	0	4.55228e-05	4.55228e-05	0	2.04641e-05
Bacteria	Cyanobacteria	Chloroplast	Stramenopiles	[unassigned Stramenopiles]			0	0	2.86205e-05	0	0	0	4.55228e-05	4.55228e-05	0	0
Bacteria	Cyanobacteria	Chloroplast	Streptophyta	[unassigned Streptophyta]			0	0	8.58615e-05	2.72784e-05	0	2.22227e-05	0.00063732	0.00063732	9.94761e-05	8.18565e-05
Bacteria	Deferribacteres	Deferribacteres	Deferribacterales	Deferribacteraceae	Mucispirillum	schaedleri	0	0	5.7241e-05	0	0	0	0	0	0	2.04641e-05
Bacteria	Elusimicrobia	Elusimicrobia	Elusimicrobiales	Elusimicrobiaceae	[unassigned Elusimicrobiaceae]		0	0.00322979	2.86205e-05	0.00106386	0.000279382	6.66681e-05	0.0154778	0.0154778	6.63174e-05	0.00212827
Bacteria	Fibrobacteres	Fibrobacteria	Fibrobacterales	Fibrobacteraceae	Fibrobacter	succinogenes	0	0	8.58615e-05	0.00491012	0.0019743	0	0	0	0	0
Bacteria	Firmicutes	Bacilli	Bacillales	Bacillaceae	[unassigned Bacillaceae]		0	0	0	0	0	0	4.55228e-05	4.55228e-05	0	0
Bacteria	Firmicutes	Bacilli	Bacillales	Bacillaceae	Bacillus		4.34009e-05	0	0	0	0	2.22227e-05	0.00031866	0.00031866	0.000596857	0
Bacteria	Firmicutes	Bacilli	Bacillales	Bacillaceae	Bacillus	muralis	4.34009e-05	0	0	0	0	0.000133336	0.000728365	0.000728365	0.00109424	2.04641e-05
Bacteria	Firmicutes	Bacilli	Bacillales	Paenibacillaceae	Paenibacillus		4.34009e-05	0	2.86205e-05	0	0	6.66681e-05	0.000182091	0.000182091	0.00235427	0
Bacteria	Firmicutes	Bacilli	Bacillales	Planococcaceae	[unassigned Planococcaceae]		4.34009e-05	0	0	2.72784e-05	0	8.88909e-05	0.000455228	0.000455228	0.00925128	0
Bacteria	Firmicutes	Bacilli	Lactobacillales	Carnobacteriaceae	[unassigned Carnobacteriaceae]		0	0	0	0	0	0	0	0	3.31587e-05	0
Bacteria	Firmicutes	Bacilli	Lactobacillales	Carnobacteriaceae	Carnobacterium		0	0	0	0	0	0	0	0	3.31587e-05	0
Bacteria	Firmicutes	Bacilli	Lactobacillales	Enterococcaceae	Enterococcus		0	0	0	0	0	0	4.55228e-05	4.55228e-05	0	0
Bacteria	Firmicutes	Bacilli	Lactobacillales	Lactobacillaceae	Lactobacillus		0	0	0	2.72784e-05	0	0	0	0	0	0
Bacteria	Firmicutes	Bacilli	Lactobacillales	Streptococcaceae	Streptococcus		0	0	8.58615e-05	0.00286424	0	0	0	0	0	0
Bacteria	Firmicutes	Bacilli	Turicibacterales	Turicibacteraceae	Turicibacter		0.00251725	0.00092681	0.000858615	0.000627404	0.00318495	0.00300007	0.0223517	0.0223517	0.00431063	0.00153481
Bacteria	Firmicutes	Clostridia	Clostridiales	[unassigned Clostridiales]			0.136366	0.140735	0.121923	0.11416	0.11788	0.144603	0.182091	0.182091	0.105743	0.113985
Bacteria	Firmicutes	Clostridia	Clostridiales	Christensenellaceae	[unassigned Christensenellaceae]		0.0046873	0.00463405	0.00500859	0.00411904	0.005271	0.00575568	0.00182091	0.00182091	0.00437695	0.00611877
Bacteria	Firmicutes	Clostridia	Clostridiales	Clostridiaceae	[unassigned Clostridiaceae]		0.00156243	0.00190979	0.00186033	0.00267329	0.00135966	0.00124447	0.00118359	0.00118359	0.000464222	0.00139156
Bacteria	Firmicutes	Clostridia	Clostridiales	Clostridiaceae	Clostridium		0.00581572	0.00637533	0.0269891	0.00510107	0.0103371	0.00788906	0.00327764	0.00327764	0.00397904	0.00257848
Bacteria	Firmicutes	Clostridia	Clostridiales	Clostridiaceae	SMB53		0	2.80852e-05	0	0	0	0	9.10457e-05	9.10457e-05	0	0
Bacteria	Firmicutes	Clostridia	Clostridiales	Dehalobacteriaceae	[unassigned Dehalobacteriaceae]		0.000130203	8.42555e-05	5.7241e-05	0.000163671	3.72509e-05	6.66681e-05	0	0	0.000232111	8.18565e-05
Bacteria	Firmicutes	Clostridia	Clostridiales	Eubacteriaceae	Anaerofustis		0	2.80852e-05	0	5.45569e-05	0	2.22227e-05	0	0	0	0
Bacteria	Firmicutes	Clostridia	Clostridiales	Lachnospiraceae	[unassigned Lachnospiraceae]		0.0419253	0.0233388	0.015083	0.0336343	0.0291116	0.0412231	0.0132927	0.0132927	0.0108761	0.0418082
Bacteria	Firmicutes	Clostridia	Clostridiales	Lachnospiraceae	Anaerostipes		0.00403628	0.00289277	0.00257584	0.00444638	0.00497299	0.00404453	0.00154778	0.00154778	0.00218847	0.00429747
Bacteria	Firmicutes	Clostridia	Clostridiales	Lachnospiraceae	Blautia		0.000130203	0	8.58615e-05	5.45569e-05	1.86254e-05	2.22227e-05	0	0	0	4.09283e-05
Bacteria	Firmicutes	Clostridia	Clostridiales	Lachnospiraceae	Blautia	producta	8.68018e-05	5.61703e-05	0	5.45569e-05	1.86254e-05	8.88909e-05	4.55228e-05	4.55228e-05	3.31587e-05	2.04641e-05
Bacteria	Firmicutes	Clostridia	Clostridiales	Lachnospiraceae	Butyrivibrio		0	0	2.86205e-05	2.72784e-05	7.45018e-05	4.44454e-05	4.55228e-05	4.55228e-05	0	0.000122785
Bacteria	Firmicutes	Clostridia	Clostridiales	Lachnospiraceae	Coprococcus		0.0117182	0.00390384	0.00881511	0.0166671	0.0132613	0.0126892	0.00432467	0.00432467	0.000596857	0.0183563
Bacteria	Firmicutes	Clostridia	Clostridiales	Lachnospiraceae	Dorea		0.00525151	0.00421277	0.0023755	0.00349164	0.00340846	0.00482233	0.00487094	0.00487094	0.00474169	0.00618017
Bacteria	Firmicutes	Clostridia	Clostridiales	Lachnospiraceae	Lachnobacterium		0.000434009	5.61703e-05	0.000200343	0.00035462	0.000298007	8.88909e-05	0	0	9.94761e-05	0.000286498
Bacteria	Firmicutes	Clostridia	Clostridiales	Lachnospiraceae	Lachnospira		0.00047741	0.000196596	5.7241e-05	0.000409176	0.000111753	0.000333341	0	0	0.000331587	8.18565e-05
Bacteria	Firmicutes	Clostridia	Clostridiales	Lachnospiraceae	Roseburia		0.00585912	0.00592597	0.00291929	0.00709239	0.00467499	0.00495567	0.002003	0.002003	0.000630015	0.0110916
Bacteria	Firmicutes	Clostridia	Clostridiales	Lachnospiraceae	Roseburia	faecis	0	2.80852e-05	0	0	0	2.22227e-05	0	0	0	0
Bacteria	Firmicutes	Clostridia	Clostridiales	Lachnospiraceae	[Ruminococcus]		0	0	0	0	0	0	0	0	0	0
Bacteria	Firmicutes	Clostridia	Clostridiales	Peptococcaceae	[unassigned Peptococcaceae]		0.000607613	0.000561703	0.000744133	0.0013912	0.0011734	0.000800018	4.55228e-05	4.55228e-05	9.94761e-05	0.00169852
Bacteria	Firmicutes	Clostridia	Clostridiales	Peptococcaceae	Desulfosporosinus	meridiei	0	0	0	0	1.86254e-05	0	0	0	0	0
Bacteria	Firmicutes	Clostridia	Clostridiales	Peptococcaceae	rc4-4		0	0.000112341	2.86205e-05	5.45569e-05	0	0	0	0	0	4.09283e-05
Bacteria	Firmicutes	Clostridia	Clostridiales	Peptostreptococcaceae	[unassigned Peptostreptococcaceae]		4.34009e-05	0	0	2.72784e-05	0	0	0	0	3.31587e-05	0
Bacteria	Firmicutes	Clostridia	Clostridiales	Ruminococcaceae	[unassigned Ruminococcaceae]		0.396163	0.368056	0.341414	0.385171	0.345316	0.335874	0.179633	0.179633	0.323662	0.36686
Bacteria	Firmicutes	Clostridia	Clostridiales	Ruminococcaceae	Faecalibacterium	prausnitzii	0	0	0	5.45569e-05	0	0	0	0	0	0
Bacteria	Firmicutes	Clostridia	Clostridiales	Ruminococcaceae	Oscillospira		0.00733475	0.00561703	0.0058672	0.00801986	0.0104489	0.00808907	0.00345974	0.00345974	0.00351482	0.00841076
Bacteria	Firmicutes	Clostridia	Clostridiales	Ruminococcaceae	Oscillospira	guilliermondii	0	0.000140426	0	5.45569e-05	5.58763e-05	6.66681e-05	0.000728365	0.000728365	0.000132635	6.13924e-05
Bacteria	Firmicutes	Clostridia	Clostridiales	Ruminococcaceae	Ruminococcus		0.00290786	0.00289277	0.00266171	0.0034098	0.00163904	0.0029334	0.00118359	0.00118359	0.00142582	0.0026808
Bacteria	Firmicutes	Clostridia	Clostridiales	Ruminococcaceae	Ruminococcus	flavefaciens	0.000390608	0.000617873	0.000944476	0.00152759	0.000335258	0.000422232	4.55228e-05	4.55228e-05	0.000165793	0.00024557
Bacteria	Firmicutes	Clostridia	Clostridiales	Veillonellaceae	[unassigned Veillonellaceae]		0.000347207	0.000702129	0.00108758	0.000681961	0.000502887	0.000266673	0.000136568	0.000136568	0.000132635	0.000634388
Bacteria	Firmicutes	Clostridia	Clostridiales	Veillonellaceae	Megasphaera		0	0	0	0	0	0	0	0	0	0
Bacteria	Firmicutes	Clostridia	Clostridiales	[Mogibacteriaceae]	[unassigned Mogibacteriaceae]		0.00203984	0.00210639	0.00203205	0.00166398	0.00191842	0.00197782	0.00145673	0.00145673	0.000895285	0.00237384
Bacteria	Firmicutes	Clostridia	Clostridiales	[Mogibacteriaceae]	Anaerovorax		0	0	0	0	1.86254e-05	0	0	0	0	0
Bacteria	Firmicutes	Clostridia	Clostridiales	[Mogibacteriaceae]	Mogibacterium		0.000130203	0.000112341	0.000314825	0.000190949	0.000335258	0.000200004	0.000182091	0.000182091	3.31587e-05	0.000122785
Bacteria	Firmicutes	Erysipelotrichi	Erysipelotrichales	Erysipelotrichaceae	[unassigned Erysipelotrichaceae]		0.00525151	0.00454979	0.00721236	0.004801	0.00702179	0.005089	0.00396049	0.00396049	0.00490749	0.0112348
Bacteria	Firmicutes	Erysipelotrichi	Erysipelotrichales	Erysipelotrichaceae	Coprobacillus		0	2.80852e-05	2.86205e-05	2.72784e-05	1.86254e-05	0.000111114	0.000227614	0.000227614	0	8.18565e-05
Bacteria	Planctomycetes	Planctomycetia	Gemmatales	Gemmataceae			0	0	0	0	0	0	4.55228e-05	4.55228e-05	0	0
Bacteria	Planctomycetes	Planctomycetia	Gemmatales	Isosphaeraceae			0	0	0	0	0	0	0	0	3.31587e-05	0
Bacteria	Planctomycetes	Planctomycetia	Pirellulales	Pirellulaceae			0.00164923	0.000645959	0.0020893	0.00261873	0.00162041	0.00197782	0.00163882	0.00163882	0.000331587	8.18565e-05
Bacteria	Proteobacteria	Alphaproteobacteria	[unassigned Alphaproteobacteria]				4.34009e-05	0.000168511	0	2.72784e-05	3.72509e-05	2.22227e-05	0.00282242	0.00282242	6.63174e-05	0.0015962
Bacteria	Proteobacteria	Alphaproteobacteria	RF32				0.00160583	0.000168511	0.00197481	0.000818353	0.000931272	0.00148892	0.000182091	0.000182091	0.000464222	0.000143249
Bacteria	Proteobacteria	Alphaproteobacteria	Rhizobiales	Aurantimonadaceae	[unassigned Aurantimonadaceae]		4.34009e-05	0	0	0	0	2.22227e-05	0	0	0	0
Bacteria	Proteobacteria	Alphaproteobacteria	Rhizobiales	Beijerinckiaceae	[unassigned Beijerinckiaceae]		0	0	0	0	0	0	4.55228e-05	4.55228e-05	0	0
Bacteria	Proteobacteria	Alphaproteobacteria	Rhizobiales	Bradyrhizobiaceae	[unassigned Bradyrhizobiaceae]		0	0	0	2.72784e-05	0	0	0	0	0	0
Bacteria	Proteobacteria	Alphaproteobacteria	Rhizobiales	Bradyrhizobiaceae	Bradyrhizobium		0	0	2.86205e-05	0	0	2.22227e-05	0	0	0	0
Bacteria	Proteobacteria	Alphaproteobacteria	Rhizobiales	Hyphomicrobiaceae	Devosia		0	0	0	0	0	0	0	0	0	2.04641e-05
Bacteria	Proteobacteria	Alphaproteobacteria	Rhizobiales	Hyphomicrobiaceae	Rhodoplanes		0	0	0	0	0	0	0	0	0	0
Bacteria	Proteobacteria	Alphaproteobacteria	Rhizobiales	Methylobacteriaceae	Methylobacterium		0	0	0	0	0	0	4.55228e-05	4.55228e-05	0	0
Bacteria	Proteobacteria	Alphaproteobacteria	Rhizobiales	Methylobacteriaceae	Methylobacterium	adhaesivum	0	0	0	0	0	0	4.55228e-05	4.55228e-05	0	0
Bacteria	Proteobacteria	Alphaproteobacteria	Rhizobiales	Methylocystaceae	[unassigned Methylocystaceae]		0	2.80852e-05	0	0	0	0	0	0	0	0
Bacteria	Proteobacteria	Alphaproteobacteria	Rhizobiales	Rhizobiaceae	[unassigned Rhizobiaceae]		0	2.80852e-05	0	0	0	0	0	0	0	0
Bacteria	Proteobacteria	Alphaproteobacteria	Rhizobiales	Rhizobiaceae	Agrobacterium		0	0	0	0	0	2.22227e-05	0	0	0	0
Bacteria	Proteobacteria	Alphaproteobacteria	Rhizobiales	Rhizobiaceae	Kaistia		0	0	0	0	0	0	0	0	0	0
Bacteria	Proteobacteria	Alphaproteobacteria	Rhodospirillales	Rhodospirillaceae	[unassigned Rhodospirillaceae]		0	0	0	0	0	0	4.55228e-05	4.55228e-05	0	0
Bacteria	Proteobacteria	Alphaproteobacteria	Rickettsiales	Mitochondria	[unassigned Mitochondria]		0	0	0	0	0	0	4.55228e-05	4.55228e-05	0	0
Bacteria	Proteobacteria	Alphaproteobacteria	Sphingomonadales	Sphingomonadaceae	[unassigned Sphingomonadaceae]		0	2.80852e-05	0	0	0	0	0	0	0	0
Bacteria	Proteobacteria	Betaproteobacteria	Burkholderiales	Alcaligenaceae	Sutterella		8.68018e-05	5.61703e-05	0	0.00035462	0	8.88909e-05	0	0	0	8.18565e-05
Bacteria	Proteobacteria	Deltaproteobacteria	Desulfovibrionales	Desulfovibrionaceae	[unassigned Desulfovibrionaceae]		0.000173604	0	5.7241e-05	0.000109114	1.86254e-05	6.66681e-05	0	0	0	4.09283e-05
Bacteria	Proteobacteria	Deltaproteobacteria	Desulfovibrionales	Desulfovibrionaceae	Desulfovibrio		4.34009e-05	5.61703e-05	5.7241e-05	0.000163671	5.58763e-05	8.88909e-05	0	0	6.63174e-05	4.09283e-05
Bacteria	Proteobacteria	Gammaproteobacteria	Enterobacteriales	Enterobacteriaceae	[unassigned Enterobacteriaceae]		0	0	2.86205e-05	0	0	0	4.55228e-05	4.55228e-05	3.31587e-05	4.09283e-05
Bacteria	Proteobacteria	Gammaproteobacteria	Legionellales	Legionellaceae	[unassigned Legionellaceae]		0	0	2.86205e-05	0	0	0	0	0	0	0
Bacteria	Proteobacteria	Gammaproteobacteria	Legionellales	Legionellaceae	Legionella		0	0	0	0	0	0	4.55228e-05	4.55228e-05	0	0
Bacteria	Proteobacteria	Gammaproteobacteria	Pseudomonadales	Pseudomonadaceae	[unassigned Pseudomonadaceae]		0	0	0	0	0	0	4.55228e-05	4.55228e-05	6.63174e-05	0
Bacteria	Proteobacteria	Gammaproteobacteria	Pseudomonadales	Pseudomonadaceae	Pseudomonas		4.34009e-05	5.61703e-05	5.7241e-05	0	0	8.88909e-05	0.00805754	0.00805754	0.0117382	2.04641e-05
Bacteria	Proteobacteria	Gammaproteobacteria	Pseudomonadales	Pseudomonadaceae	Pseudomonas	fragi	4.34009e-05	0	0	0	0	0	0.000591797	0.000591797	0.000663174	0
Bacteria	Proteobacteria	Gammaproteobacteria	Pseudomonadales	Pseudomonadaceae	Pseudomonas	viridiflava	0	0	0	0	0	0	0	0	3.31587e-05	0
Bacteria	Proteobacteria	Gammaproteobacteria	Xanthomonadales	Xanthomonadaceae	Stenotrophomonas		0	0	0	0	0	0	0	0	0	0
Bacteria	Spirochaetes	[Brachyspirae]	[Brachyspirales]	Brachyspiraceae	Brachyspira		0	0	0	0	1.86254e-05	0	0	0	0	0
Bacteria	TM7	TM7-3					0	0	0	0	0	2.22227e-05	0	0	0	0
Bacteria	TM7	TM7-3	CW040	F16			0.00156243	0.00179745	0.00329136	0.00275512	0.00165766	0.00262228	0.0324578	0.0324578	0.00467538	0.00221013
Bacteria	Tenericutes	Mollicutes	Anaeroplasmatales	Anaeroplasmataceae	[unassigned Anaeroplasmataceae]		4.34009e-05	0.000196596	0.000200343	8.18353e-05	0.000353883	8.88909e-05	0	0	3.31587e-05	0.000306962
Bacteria	Tenericutes	Mollicutes	Anaeroplasmatales	Anaeroplasmataceae	Anaeroplasma		0.00108502	0.000477448	0.000686892	0.000791074	0.000577389	0.00140003	0.000136568	0.000136568	0.00172425	0.000286498
Bacteria	Tenericutes	Mollicutes	RF39				0.0047307	0.00915576	0.00709788	0.00845631	0.00797169	0.00835574	0.019848	0.019848	0.0108429	0.00640527
Bacteria	Tenericutes	RF3	ML615J-28				0.000998221	0.000140426	0.000801374	0.000272784	0.00040976	0.00184449	0.000227614	0.000227614	0.00165793	0.00339704
Bacteria	Verrucomicrobia	Opitutae	[Cerasicoccales]	[Cerasicoccaceae]			4.34009e-05	0.000140426	0.000629651	0.00035462	0.000186254	2.22227e-05	9.10457e-05	9.10457e-05	0	4.09283e-05
Bacteria	Verrucomicrobia	Verruco-5	WCHB1-41	RFP12			4.34009e-05	0	0	0.000190949	7.45018e-05	4.44454e-05	9.10457e-05	9.10457e-05	0	0
Bacteria	Verrucomicrobia	Verrucomicrobiae	Verrucomicrobiales	Verrucomicrobiaceae	Akkermansia		0.000130203	0.00188171	0.00191757	0.006956	0.00808344	0.000155559	0.00182091	0.00182091	6.63174e-05	0.00237384
Bacteria	Verrucomicrobia	Verrucomicrobiae	Verrucomicrobiales	Verrucomicrobiaceae	Akkermansia	muciniphila	0.000130203	0.000112341	0.000228964	5.45569e-05	0.000130378	8.88909e-05	4.55228e-05	4.55228e-05	0.000132635	0.000122785
